# Supplementary material for: Using epigenomics data to predict gene expression in lung cancer
Source: BMC Bioinformatics. 2015 Mar 18;16(Suppl 5):S10. doi: 10.1186/1471-2105-16-S5-S10 (PMC4402699; doi:10.1186/1471-2105-16-S5-S10)
Supplement: Additional file 1 — Table S1. Selected 67 features in the best model sorted by category and their frequency [file 1471-2105-16-S5-S10-S1.xlsx]

## Sheet: Sheet1
Categorization By Gene Location	Number of selected features
TSS200	13
CDS	11
firstExon	9
fullTranscript	6
TSS1500	6
UTR5	6
firstIntron	5
lastExon	3
exon	2
intron	2
lastIntron	2
UTR3	2
Categorization by Data Type	Number of selected features
Histone	32
Methylation	15
Nucleotide Composition	12
Conservation	5
Element Length	3
